# Supplementary material for: Evolutionary analyses of mitochondrial carrier family of dictyostelids
Source: Springerplus. 2016 Aug 31;5(1):1465. doi: 10.1186/s40064-016-3146-9 (PMC5007236; doi:10.1186/s40064-016-3146-9)
Supplement: Supplementary file 2 — 10.1186/s40064-016-3146-9 Table S1. Accession numbers of the orthologous sequences of 7 SLC25 used in the MCs-based phylogenetic tree. Table S2. Orthologous sequences distribution of SLC25 in 230 taxa in the InParanoid database. High coverage of SLC25 was marked by brown shading. Table S3. Distribution of orthologous sequences of SLC25 in 41 taxa of InParanoid database. Orthologous sequences of 7 SLC25 (blue shading) with 0 hits (gray shading) were obtained using reciprocal best hits BLAST in NCBI non-redundant database. The orthologous sequences in 6 other taxa were obtained using reciprocal best hits BLAST in NCBI non-redundant database. [file 40064_2016_3146_MOESM2_ESM.xlsx]

## Sheet: Table S1
Q6NUK1
K5XXU5
F6ZP71
D6RMX3
D2VKK4
A7SVT7
Q01DN6
B7FNX3
349580854
O94502
B8BZB2
D8TJB1
C3ZTE8
514486283
J3KGP0
A9UXC0
F2UAG6
Q22V58
Q1K4X5
B0G159
F0ZKE3
D3BR25
Q17CE6
I1FY52
Q9FI43
A5PJZ1
Q20799
A8IIQ2
Q66L49
Q0E8F2
Q8BMD8
Q69X19
A0EGA0
C5L0Y6
A9SSH1
Q5XHA0
A7EAC5
B6KGF8
Q581R5
149599053
H3AH13
551560055
551655768
470241178
470486507
317136795
72086768
226528074
Q96A46
K5XF12
F6UQ99
A8N9K8
D2VWN1
A7RH70
Q01E73
B7GCL5
P23500
O14281
B8CGM3
D8U0U2
C3XZT1
E9C7L5
J3KK62
A9V539
F2UM76
I7MGF6
Q7S4D6
Q55DY8
F0ZEE1
D3BAH5
Q175U9
I1F4T0
Q8L6Z2
E1BJE6
Q23125
A8JBM6
Q7T292
Q9VAY3
Q8R0Z5
Q10MS8
A0CXE2
C5M030
A9U4Q9
A0JM88
A7ERK0
B6KRI3
Q57ZL4
F7ENY9
H3AU78
551573249
551654344
470248636
470524170
317143564
390362650
194706454
Q9NYZ2
E1B7M3
Q287T7
Q920G8
F7ETQ6
556996642
Q00325
K5XF28
F6QRJ2
A8N988
D2UZV8
A7SWV8
Q00SL7
B7G6E4
P40035
Q9P7V8
B8BVT0
D8TK62
C3ZAR6
E9C8M4
J3K4J0
A9UV94
F2U2E5
I7M3J0
85111395
Q54BF6
F0ZWF1
D3BVF8
Q16QS3
I1GFS1
Q9FMU6
P12234
P40614
Q84X74
F1QAJ7
Q7JUS9
Q8VEM8
Q7XV24
A0BMZ0
C5LBQ1
A9TSR3
F7B8W9
A7EWB2
B9PRN1
Q38DX9
F7C1S1
H3AE65
551555707
551678525
470250952
470486808
317147112
390335172
226493701
P12235
K5XK65
H2XS68
A8N1C8
D2W4U4
A7RN38
Q010A8
B7G8Y4
P18238
Q09188
B8BR30
D8TL97
C3YSM3
E9CDF9
J3KCU0
A9V2U4
F2TZ74
Q22EY8
P02723
O97470
F1A2L4
D3B2T1
Q1HRU0
I1FLH7
P31167
P02722
G5EFU2
A8J1B6
192453566
Q26365
P48962
P31691
A0C8A6
C5LC36
A9U2B4
Q6P7N0
A7E677
B9PRA8
Q388C4
F6ZC39
H3ADX1
551540653
551651021
470271948
470437283
169764801
72014931
226504250
P05141
Q8SQH5
Q8JHI0
P51881
Q6PBF5
H3AR27
115647170
P12236
Table S1 The accession number of the orthologous sequences of 7 SLC25 used in the MCs-based phylogenetic tree.

## Sheet: Table S2
Members of SLC25A(1-46)	1	2	3	4	5	6	7	8	9	10	11	12	13	14	15	16	17	18	19	20	21	22	23	24	25	26	27	28	29	30	31	32	33	34	35	36	37	38	39	40	41	42	43	44	45	46
Orthologous sequences number of SLC25	189	110	219	207	214	214	70	90	84	163	173	151	140	87	121	178	178	82	164	190	155	92	195	207	205	199	92	211	185	85	184	200	181	153	160	181	207	148	197	201	132	104	42	111	145	77	Sum
Homo sapiens	1	1	1	1	1	1	1	1	1	1	1	1	1	1	1	1	1	1	1	1	1	1	1	1	1	1	1	1	1	1	1	1	1	1	1	1	1	1	1	1	1	1	1	1	1	1	46
Callithrix jacchus	1	1	1	0	1	1	1	1	1	1	1	1	1	1	1	1	1	1	1	1	1	1	1	1	1	1	1	1	1	1	1	1	1	1	1	1	1	1	1	1	1	1	1	1	1	1	45
Loxodonta africana	1	1	1	0	1	1	1	1	1	1	1	1	1	1	1	1	1	1	1	1	1	1	1	1	1	1	1	1	1	1	1	1	1	1	1	1	1	1	1	1	1	1	1	1	1	1	45
Mus musculus	1	0	1	1	1	1	1	1	1	1	1	1	1	1	1	1	1	1	1	1	1	1	1	1	1	1	1	1	1	1	1	1	1	1	1	1	1	1	1	1	1	1	1	1	1	1	45
Otolemur garnettii	1	0	1	1	1	1	1	1	1	1	1	1	1	1	1	1	1	1	1	1	1	1	1	1	1	1	1	1	1	1	1	1	1	1	1	1	1	1	1	1	1	1	1	1	1	1	45
Bos taurus	1	0	1	1	1	1	1	1	1	1	1	1	1	1	1	1	1	0	1	1	1	1	1	1	1	1	1	1	1	1	1	1	1	1	1	1	1	1	1	1	1	1	1	1	1	1	44
Canis familiaris	1	0	1	1	1	1	1	1	1	1	1	1	1	1	1	1	1	1	1	1	1	0	1	1	1	1	1	1	1	1	1	1	1	1	1	1	1	1	1	1	1	1	1	1	1	1	44
Cavia porcellus	1	1	1	1	1	1	1	1	1	1	1	1	1	1	1	1	1	1	1	1	1	1	1	1	1	1	1	1	1	1	1	1	1	1	1	1	1	1	1	0	0	1	1	1	1	1	44
Felis catus	1	0	1	1	1	1	1	1	1	1	1	1	1	1	1	1	1	1	1	1	1	1	1	1	1	0	1	1	1	1	1	1	1	1	1	1	1	1	1	1	1	1	1	1	1	1	44
Mustela putorius furo	1	1	1	1	0	0	1	1	1	1	1	1	1	1	1	1	1	1	1	1	1	1	1	1	1	1	1	1	1	1	1	1	1	1	1	1	1	1	1	1	1	1	1	1	1	1	44
Rattus norvegicus	1	0	1	1	1	1	1	1	1	1	1	1	1	1	1	1	1	1	1	1	1	1	1	1	1	0	1	1	1	1	1	1	1	1	1	1	1	1	1	1	1	1	1	1	1	1	44
Spermophilus tridecemlineatus	1	0	1	1	1	1	1	1	1	1	1	1	0	1	1	1	1	1	1	1	1	1	1	1	1	1	1	1	1	1	1	1	1	1	1	1	1	1	1	1	1	1	1	1	1	1	44
Equus caballus	1	1	1	1	0	0	1	1	1	1	1	1	1	1	1	1	1	1	1	1	1	1	1	1	1	1	1	1	1	1	1	1	1	1	1	1	1	1	1	1	1	1	0	1	1	1	43
Heterocephalus glaber	1	1	1	0	1	1	1	1	1	1	1	1	0	1	1	1	1	1	1	1	1	1	1	1	1	1	1	1	1	1	1	1	1	1	1	1	1	1	1	1	0	1	1	1	1	1	43
Macaca mulatta	1	1	1	1	1	1	1	1	1	1	1	1	0	1	1	1	1	0	1	1	1	1	1	1	1	1	1	1	1	1	1	1	1	1	0	1	1	1	1	1	1	1	1	1	1	1	43
Myotis lucifugus	1	1	1	1	1	1	1	1	0	0	1	1	1	1	1	1	1	1	1	1	1	0	1	1	1	1	1	1	1	1	1	1	1	1	1	1	1	1	1	1	1	1	1	1	1	1	43
Pediculus humanus subsp. corporis	1	1	1	1	1	1	1	1	1	1	1	1	1	1	1	1	1	1	1	1	1	1	1	1	1	1	1	1	1	1	0	1	1	1	1	1	1	1	1	1	0	1	0	1	1	1	43
Gorilla gorilla gorilla	1	0	1	1	1	1	1	1	1	1	1	0	1	1	1	1	1	1	1	1	1	1	1	1	1	0	1	1	1	1	1	1	1	1	1	1	1	1	1	1	0	1	1	1	1	1	42
Nematostella vectensis	1	1	1	1	1	1	1	1	1	1	1	1	1	1	1	1	1	1	1	1	0	1	1	1	1	0	1	1	1	1	1	1	1	0	1	1	1	1	1	1	0	1	1	1	1	1	42
Pongo abelii	1	1	1	1	1	1	1	1	1	1	1	1	1	1	1	1	1	1	1	1	1	1	1	1	1	1	1	1	1	1	1	0	1	0	1	1	1	1	1	1	0	1	0	1	1	1	42
Ailuropoda melanoleuca	1	1	1	1	0	0	1	1	1	1	1	1	1	0	1	1	1	1	1	1	1	1	1	1	0	1	1	1	1	1	1	1	1	1	1	1	1	1	1	1	1	1	0	1	1	1	41
Crassostrea gigas	1	1	1	1	1	1	1	1	1	1	1	1	1	1	1	0	1	1	1	1	1	1	1	1	1	1	1	1	0	1	1	1	1	0	1	1	1	1	1	1	0	1	0	1	1	1	41
Pan troglodytes	1	0	1	1	0	0	1	1	1	1	1	1	1	1	1	1	1	1	1	1	1	0	1	1	1	1	1	1	1	1	1	1	1	1	1	1	1	1	1	1	1	1	0	1	1	1	41
Aedes aegypti	1	1	1	1	1	1	1	1	1	1	1	1	1	1	1	1	1	1	1	0	1	1	1	1	1	1	1	1	1	1	0	1	1	1	1	1	1	0	1	1	0	1	0	1	0	1	40
Nomascus leucogenys	1	0	1	0	1	1	1	1	1	1	1	1	1	1	1	1	1	1	1	1	1	1	0	1	1	1	1	1	1	0	1	1	1	1	1	1	1	1	1	1	0	0	1	1	1	1	40
Xenopus tropicalis	1	1	1	1	1	1	0	1	1	1	1	1	1	0	1	1	1	0	1	1	1	1	1	1	1	1	1	1	1	1	0	1	0	1	1	1	1	1	1	1	0	1	1	1	1	1	40
Apis mellifera	1	1	1	1	1	1	1	1	1	1	1	1	1	1	1	1	1	1	1	1	0	1	1	1	1	1	0	1	1	1	0	1	1	1	1	1	1	1	0	1	0	1	0	1	0	1	39
Branchiostoma floridae	1	1	1	1	1	1	0	1	1	1	1	1	1	1	1	0	1	1	1	1	0	1	1	1	1	1	1	1	1	1	0	1	1	0	1	1	1	1	0	1	0	1	1	1	1	1	39
Camponotus floridanus	1	1	1	1	1	1	1	1	1	1	1	1	1	1	1	0	1	1	1	0	0	1	1	1	1	1	1	1	1	1	0	1	1	1	1	1	1	1	1	1	0	1	0	1	0	1	39
Latimeria chalumnae	1	1	1	1	1	1	0	1	0	1	1	1	1	0	1	1	1	0	1	1	1	1	0	1	1	1	1	1	1	1	1	1	1	1	1	1	0	1	1	1	0	1	1	1	1	1	39
Sus scrofa	1	0	1	1	1	1	0	1	1	0	1	0	1	1	1	1	1	0	1	1	1	1	1	1	1	1	1	1	1	1	1	1	1	1	1	1	1	1	1	1	0	0	1	1	1	1	39
Danio rerio	1	1	1	0	1	1	0	1	0	1	1	1	1	1	1	1	1	0	1	1	1	1	1	1	1	1	1	1	1	0	0	1	1	1	1	1	1	1	1	1	0	1	1	1	0	1	38
Daphnia pulex	1	1	1	1	1	1	0	1	1	1	1	1	1	1	1	1	0	1	1	1	0	1	1	1	1	1	1	1	1	1	0	1	1	0	1	1	1	1	1	1	0	1	0	1	0	1	38
Drosophila pseudoobscura pseudoobscura	1	1	1	1	1	1	0	0	0	1	1	1	1	1	1	0	1	1	1	1	1	1	1	1	1	1	1	1	1	1	0	1	1	1	1	1	1	0	1	1	0	1	0	1	1	1	38
Harpegnathos saltator	1	1	1	1	1	1	1	1	1	1	1	1	1	1	1	1	1	1	1	1	0	1	1	1	1	1	0	1	0	1	0	1	1	1	1	1	1	1	0	1	0	1	0	1	0	1	38
Ixodes scapularis	1	1	1	1	1	1	0	1	1	0	1	1	1	0	1	1	1	1	1	1	1	1	1	1	1	1	1	1	1	0	0	1	1	1	1	1	1	1	1	1	0	1	0	1	0	1	38
Oryctolagus cuniculus	1	1	1	1	1	1	1	1	0	1	1	1	1	1	1	1	0	1	1	1	1	0	0	1	0	1	1	1	1	1	1	1	1	0	1	1	1	1	1	1	0	0	1	1	1	1	38
Tribolium castaneum	1	1	0	1	1	1	0	0	0	1	1	1	1	1	1	1	1	1	1	1	1	1	1	1	1	1	1	1	1	1	0	1	1	0	1	1	1	1	1	1	0	1	0	1	1	1	38
Acyrthosiphon pisum	1	1	1	1	1	1	0	0	0	1	1	1	1	1	1	1	0	1	1	1	0	1	1	1	1	1	1	1	1	1	0	1	1	1	1	1	1	0	1	1	0	1	0	1	1	1	37
Anopheles gambiae	0	0	1	1	1	1	0	1	1	1	1	1	1	1	0	1	1	1	1	1	1	1	1	1	1	1	1	1	1	1	0	1	1	1	1	1	1	0	1	1	0	1	0	1	0	1	37
Drosophila ananassae	1	1	1	1	1	1	0	0	0	1	1	1	1	1	1	0	1	1	1	1	1	1	1	1	1	1	1	1	1	1	0	1	1	1	1	1	1	0	1	1	0	1	0	1	0	1	37
Drosophila grimshawi	1	1	1	1	1	1	0	0	0	1	1	1	1	1	1	0	1	1	1	1	1	1	1	1	1	1	1	1	1	1	0	1	1	1	1	1	1	0	1	1	0	1	0	1	0	1	37
Drosophila melanogaster	1	1	1	1	1	1	0	0	0	1	1	1	1	1	1	0	1	1	1	1	1	1	1	1	1	1	1	1	1	1	0	1	1	1	1	1	1	0	1	1	0	1	0	1	0	1	37
Drosophila mojavensis	1	1	1	1	1	1	0	0	0	1	1	1	1	1	1	0	1	1	1	1	1	1	1	1	1	1	1	1	1	1	0	1	1	1	1	1	1	0	1	1	0	1	0	1	0	1	37
Drosophila virilis	1	1	1	1	1	1	0	0	0	1	1	1	1	1	1	0	1	1	1	1	1	1	1	1	1	1	1	1	1	1	0	1	1	1	1	1	1	0	1	1	0	1	0	1	0	1	37
Meleagris gallopavo	1	1	1	1	1	1	1	1	1	1	0	1	1	0	1	1	1	0	1	1	1	1	0	1	1	1	0	1	1	1	0	1	1	1	1	1	1	1	1	1	0	1	0	1	0	1	37
Monodelphis domestica	1	1	1	0	0	0	0	1	1	1	1	1	0	1	1	1	1	1	1	1	1	0	1	1	1	1	0	1	1	1	1	1	1	1	1	1	0	1	1	1	1	1	1	1	0	1	37
Oreochromis niloticus	1	1	1	0	1	1	0	1	1	1	1	1	1	1	1	1	1	0	1	1	1	1	0	1	1	1	0	0	1	1	0	1	1	1	1	1	1	1	0	1	0	1	1	1	1	1	37
Ornithorhynchus anatinus	1	0	1	1	1	1	0	1	1	1	1	1	0	0	1	1	1	1	1	1	1	1	1	0	1	0	1	1	1	1	1	1	1	1	1	1	1	1	0	1	0	1	1	0	1	1	37
Pteropus alecto	1	1	1	1	1	1	1	1	1	1	1	1	0	1	0	1	1	0	1	1	0	1	1	1	1	1	1	1	1	1	0	1	0	0	1	1	0	1	1	1	1	1	0	1	1	1	37
Pythium ultimum	1	1	1	1	1	1	0	0	0	1	0	0	0	1	1	1	1	1	1	1	0	1	1	1	1	1	0	1	1	1	1	1	1	1	1	1	1	1	1	1	1	1	1	1	1	0	37
Sarcophilus harrisii	1	0	1	1	0	0	0	1	1	1	1	1	0	1	1	1	0	1	1	1	0	0	1	1	1	0	1	1	1	1	1	1	1	1	1	1	1	1	1	1	1	1	1	1	1	1	37
Xiphophorus maculatus	1	1	1	0	1	1	0	1	0	1	1	1	0	1	1	1	1	0	1	1	1	1	0	1	1	1	0	1	1	1	0	1	1	1	1	1	1	1	1	1	0	1	1	1	1	1	37
Culex quinquefasciatus	1	0	1	1	1	1	0	1	1	1	1	1	1	1	0	1	1	0	1	1	1	0	1	1	1	1	1	1	1	1	0	1	1	1	1	1	1	0	1	1	0	1	0	1	0	1	36
Danaus plexippus	1	1	1	1	1	1	0	0	0	1	1	1	1	1	1	0	1	1	1	1	1	1	1	1	1	1	1	0	1	1	0	1	1	1	1	1	0	1	1	1	0	1	0	1	0	1	36
Drosophila willistoni	1	1	1	1	1	1	0	0	0	1	1	1	1	1	1	0	1	1	1	1	1	1	1	1	1	1	1	1	0	1	0	1	1	1	1	1	1	0	1	1	0	1	0	1	0	1	36
Gasterosteus aculeatus	1	1	1	0	1	1	0	1	0	1	1	1	0	1	1	1	1	0	1	1	1	1	0	1	1	1	0	1	1	0	0	1	1	1	1	1	1	1	1	1	0	1	1	1	1	1	36
Nasonia vitripennis	0	1	1	1	1	1	0	1	1	1	1	1	1	1	1	0	0	1	1	1	1	1	1	1	1	1	0	1	1	1	0	0	1	1	1	1	1	1	0	1	0	1	0	1	0	1	35
Oryzias latipes	1	1	1	0	1	1	0	1	0	1	1	1	0	1	1	1	1	0	1	1	1	1	0	1	1	1	0	1	1	1	0	1	1	1	1	1	1	1	1	0	0	1	1	1	0	1	35
Phytophthora infestans	1	1	1	1	1	1	0	0	0	1	0	0	0	1	1	0	1	1	1	1	0	1	1	1	1	1	0	1	1	1	1	1	1	1	1	1	1	1	1	1	1	0	1	1	1	0	35
Sporisorium reilianum	1	0	1	1	1	1	1	1	1	1	0	0	0	1	0	1	1	1	0	1	1	1	1	1	1	1	0	1	1	1	1	1	1	1	1	1	1	1	1	1	1	0	0	0	1	0	35
Taeniopygia guttata	1	1	1	1	1	1	0	0	1	1	1	1	1	0	1	1	1	0	1	1	1	1	0	1	1	1	1	1	1	1	0	1	1	1	0	1	0	1	1	1	0	0	1	1	0	1	35
Takifugu rubripes	1	1	1	1	1	1	0	1	0	1	1	1	0	1	1	1	1	0	1	1	1	1	0	1	1	1	0	1	1	1	0	1	1	1	1	1	0	1	1	1	0	1	1	1	0	1	36
Tetraodon nigroviridis	1	1	1	0	1	1	0	1	0	1	1	1	0	1	1	1	1	0	1	1	1	1	0	1	1	1	0	1	1	1	0	1	1	1	1	1	1	1	1	1	0	1	0	1	0	1	35
Tuber melanosporum	1	1	1	1	1	1	0	0	0	1	1	1	1	1	1	1	1	0	1	1	1	0	1	1	1	1	0	1	1	0	1	1	1	1	1	1	1	1	1	1	1	0	0	0	1	0	35
Aspergillus kawachii	1	1	1	1	1	1	0	0	0	1	1	1	1	0	1	1	1	0	1	1	1	0	1	1	1	1	0	1	1	0	1	1	1	1	1	1	1	1	1	1	1	0	0	0	1	0	34
Batrachochytrium dendrobatidis	1	0	1	1	1	1	0	0	0	0	0	1	1	1	0	1	1	1	1	1	1	1	1	1	1	1	0	1	1	1	1	1	1	1	1	1	1	1	1	1	1	0	0	1	0	0	34
Bombyx mori	1	1	1	1	1	1	0	0	0	1	1	1	1	1	1	1	1	1	1	1	1	1	1	1	1	1	1	0	1	1	0	1	1	1	1	1	0	1	0	0	0	1	0	1	0	0	34
Caenorhabditis brenneri	1	1	1	1	1	1	0	0	0	1	1	1	1	0	1	0	0	1	1	1	1	1	1	1	1	1	1	1	1	0	1	1	1	0	0	1	1	0	1	1	0	1	0	1	1	1	34
Caenorhabditis remanei	1	1	1	1	1	1	0	0	0	1	1	1	1	0	1	0	0	1	1	1	1	1	1	1	1	1	1	1	1	0	1	1	1	0	0	1	1	0	1	1	0	1	0	1	1	1	34
Ciona intestinalis	1	1	1	1	1	1	1	1	1	1	1	1	1	0	1	1	0	1	1	1	1	1	1	1	1	1	1	1	1	0	0	1	1	0	0	1	1	0	0	1	0	0	0	1	0	1	34
Cricetulus griseus	1	1	1	1	1	1	1	1	1	1	1	1	1	0	1	1	1	0	1	1	0	1	0	1	0	1	0	1	1	0	1	0	1	1	1	0	1	1	1	1	0	0	0	1	1	1	34
Emericella nidulans	1	1	1	1	1	1	0	0	0	1	1	1	1	0	1	1	1	0	1	1	1	0	1	1	1	1	0	1	1	0	1	1	1	1	1	1	1	1	1	1	1	0	0	0	1	0	34
Komagataella pastoris	1	1	1	1	1	1	0	0	0	1	0	1	1	0	1	1	1	0	1	1	1	0	1	1	1	1	0	1	1	0	1	1	1	1	1	1	1	1	1	1	1	1	0	0	1	0	34
Mycosphaerella graminicola	1	1	1	1	1	1	0	0	0	1	1	1	1	0	1	1	1	0	1	1	1	0	1	1	1	1	0	1	1	0	1	1	1	1	1	1	1	1	1	1	1	0	0	0	1	0	34
Neosartorya fumigata	1	1	1	1	1	1	0	0	0	1	1	1	1	0	1	1	1	0	1	1	1	0	1	1	1	1	0	1	1	0	1	1	1	1	1	1	1	1	1	1	1	0	0	0	1	0	34
Paramecium tetraurelia	1	1	1	1	1	1	1	1	1	0	1	0	0	1	1	1	1	0	0	1	0	0	1	1	1	1	1	1	1	1	1	1	0	1	1	0	1	1	1	1	1	1	0	0	1	0	34
Spathaspora passalidarum	1	1	1	1	1	1	0	0	0	1	0	1	1	0	1	1	1	0	1	1	1	0	1	1	1	1	0	1	1	0	1	1	1	1	1	1	1	1	1	1	1	1	0	0	1	0	34
Trichoplax adhaerens	1	1	1	0	0	0	0	0	0	1	1	1	1	1	1	1	1	1	1	1	0	1	1	1	1	1	1	1	1	1	0	1	1	0	1	1	1	1	1	1	0	0	1	1	0	1	34
Anolis carolinensis	1	1	1	0	1	1	0	0	1	1	1	1	1	1	1	1	1	1	1	1	1	0	0	1	0	1	0	1	0	1	1	1	1	1	1	1	1	1	1	0	0	0	0	0	1	1	33
Botryotinia fuckeliana	1	1	1	1	1	1	0	0	0	1	0	1	1	0	1	1	1	0	1	1	1	0	1	1	1	1	0	1	1	0	1	1	1	1	1	1	1	1	1	1	1	0	0	0	1	0	33
Caenorhabditis briggsae	1	1	1	1	1	1	0	0	0	1	1	1	1	0	1	0	0	1	0	1	1	1	1	1	1	1	1	1	1	0	1	1	1	0	0	1	1	0	1	1	0	1	0	1	1	1	33
Caenorhabditis elegans	1	1	1	1	1	1	0	0	0	1	1	1	1	0	1	0	0	1	0	1	1	1	1	1	1	1	1	1	1	0	1	1	1	0	0	1	1	0	1	1	0	1	0	1	1	1	33
Cryptococcus neoformans var. neoformans serotype D	1	1	1	1	1	1	0	0	0	1	1	1	1	1	1	1	1	0	0	1	1	0	1	1	1	1	0	1	1	0	1	1	1	1	1	1	1	0	1	1	1	0	0	0	1	0	33
Debaryomyces hansenii	1	1	1	1	1	1	0	0	0	1	0	1	1	0	1	1	1	0	1	1	1	0	1	1	1	1	0	1	1	0	1	1	1	1	1	1	1	1	1	1	1	0	0	0	1	0	33
Dictyostelium purpureum	0	1	1	1	1	1	0	0	0	0	1	1	1	1	1	1	1	1	0	1	1	1	1	1	1	0	0	1	1	1	1	1	1	1	1	1	1	0	1	1	1	0	0	0	1	0	33
Gibberella zeae	1	0	1	1	1	1	0	0	0	1	1	1	1	0	0	1	1	0	1	1	1	0	1	1	1	1	0	1	1	0	1	1	1	1	1	1	1	1	1	1	1	1	0	0	1	0	33
Meyerozyma guilliermondii	1	1	1	1	1	1	0	0	0	1	0	1	1	0	1	1	1	0	1	1	1	0	1	1	1	1	0	1	1	0	1	1	1	1	1	1	1	1	1	1	1	0	0	0	1	0	33
Nectria haematococca	1	0	1	1	1	1	0	0	0	1	1	1	1	0	0	1	1	0	1	1	1	0	1	1	1	1	0	1	1	0	1	1	1	1	1	1	1	1	1	1	1	1	0	0	1	0	33
Scheffersomyces stipitis	1	1	1	1	1	1	0	0	0	1	0	1	1	0	1	1	1	0	1	1	1	0	1	1	1	1	0	1	1	0	1	1	1	1	1	1	1	1	1	1	1	0	0	0	1	0	33
Solenopsis invicta	1	0	1	1	1	1	1	1	1	1	1	1	1	0	0	1	1	1	1	1	0	1	1	1	1	1	0	1	1	0	1	1	0	1	1	0	1	1	1	1	0	1	0	0	0	0	33
Thalassiosira pseudonana	1	1	1	1	1	1	1	1	1	0	1	0	0	1	1	0	1	0	0	1	1	0	1	1	1	1	1	1	1	1	1	1	1	0	0	1	1	0	1	1	1	1	0	0	1	0	33
Torulaspora delbrueckii	1	1	1	1	1	1	0	0	0	1	0	1	1	0	1	1	1	0	1	1	1	0	1	1	1	1	0	1	1	0	1	1	1	1	1	1	1	1	1	1	1	0	0	0	1	0	33
Ustilago maydis	1	0	1	1	1	1	1	1	1	1	0	0	0	1	0	1	1	1	0	1	1	1	1	1	1	1	0	1	0	1	1	1	1	1	1	1	1	1	1	1	1	0	0	0	0	0	33
Yarrowia lipolytica	1	1	1	1	1	1	0	0	0	1	0	1	1	0	1	1	1	0	1	1	1	0	1	1	1	1	0	1	1	0	1	1	1	1	1	1	1	1	1	1	1	0	0	0	1	0	33
Arthrobotrys oligospora	1	1	1	1	1	1	0	0	0	1	0	1	1	0	1	1	1	0	1	1	1	0	1	1	1	1	0	1	1	0	1	0	1	1	1	1	1	1	1	1	1	0	0	0	1	0	32
Arthroderma gypseum	1	0	1	1	1	1	0	0	0	1	1	1	1	0	0	1	1	0	1	1	1	0	1	1	1	1	0	1	1	0	1	1	1	1	1	1	1	1	1	1	1	0	0	0	1	0	32
Beauveria bassiana	1	0	1	1	1	1	0	0	0	1	1	1	1	0	0	1	1	0	1	1	1	0	1	1	1	1	0	1	1	0	1	1	1	1	1	1	1	1	1	1	1	0	0	0	1	0	32
Exophiala dermatitidis	1	0	1	1	1	1	0	0	0	1	1	1	1	0	0	1	1	0	1	1	1	0	1	1	1	1	0	1	1	0	1	1	1	1	1	1	1	1	1	1	1	0	0	0	1	0	32
Fusarium pseudograminearum	1	0	1	1	1	1	0	0	0	1	1	1	1	0	0	1	1	0	1	1	1	0	1	1	1	1	0	1	1	0	1	1	1	1	1	1	1	1	1	1	1	0	0	0	1	0	32
Gaeumannomyces graminis var. tritici	1	0	1	1	1	1	0	0	0	1	1	1	1	0	0	1	1	0	1	1	1	0	1	1	1	1	0	1	1	0	1	1	1	1	1	1	1	1	1	1	1	0	0	0	1	0	32
Grosmannia clavigera	1	0	1	1	1	1	0	0	0	1	1	1	1	0	0	1	1	0	1	1	1	0	1	1	1	1	0	1	1	0	1	1	1	1	1	1	1	1	1	1	1	0	0	0	1	0	32
Hypocrea virens	1	0	1	1	1	1	0	0	0	1	1	1	1	0	0	1	1	0	1	1	1	0	1	1	1	1	0	1	1	0	1	1	1	1	1	1	1	1	1	1	1	1	0	0	0	0	32
Lodderomyces elongisporus	1	0	1	1	1	1	0	0	0	1	0	1	1	0	0	1	1	0	1	1	1	0	1	1	1	1	0	1	1	0	1	1	1	1	1	1	1	1	1	1	1	1	0	0	1	0	32
Magnaporthe oryzae	1	0	1	1	1	1	0	0	0	1	1	1	1	0	0	1	1	0	1	1	1	0	1	1	1	1	0	1	1	0	1	1	1	1	1	1	1	1	1	1	1	0	0	0	1	0	32
Mixia osmundae	1	0	1	1	1	1	0	1	1	1	0	1	1	1	0	1	1	0	0	1	0	0	1	1	1	1	1	1	1	1	1	1	1	1	1	1	1	1	0	0	1	0	0	0	1	0	32
Monosiga brevicollis	0	0	1	1	1	1	1	1	1	1	1	0	0	1	0	1	0	0	0	1	0	0	1	1	1	1	1	1	1	1	1	1	1	1	1	1	1	1	1	1	0	0	0	1	1	0	32
Penicillium digitatum	1	0	1	1	1	1	0	0	0	1	1	1	1	0	0	1	1	0	1	1	1	0	1	1	1	1	0	1	1	0	1	1	1	1	1	1	1	1	1	1	1	0	0	0	1	0	32
Phanerochaete carnosa	1	0	1	1	1	1	1	1	1	1	1	1	1	1	0	1	1	0	0	1	1	0	1	1	1	0	0	1	1	1	1	1	1	1	1	1	1	0	0	0	1	0	0	0	1	0	32
Pichia sorbitophila	1	1	1	0	1	1	0	0	0	1	0	1	1	0	1	1	1	0	1	1	1	0	1	1	1	1	0	1	1	0	1	1	1	1	1	1	1	1	1	1	1	0	0	0	1	0	32
Pyrenophora tritici-repentis	1	0	1	1	1	1	0	0	0	1	1	1	1	0	0	1	1	0	1	1	1	0	1	1	1	1	0	1	1	0	1	1	1	1	1	1	1	1	1	1	1	0	0	0	1	0	32
Sordaria macrospora	1	0	1	1	1	1	0	0	0	1	1	1	1	0	0	1	1	0	1	1	1	0	1	1	1	1	0	1	1	0	1	1	1	1	1	1	1	1	1	1	1	0	0	0	1	0	32
Thielavia heterothallica	1	0	1	1	1	1	0	0	0	1	1	1	1	0	0	1	1	0	1	1	1	0	1	1	1	1	0	1	1	0	1	0	1	1	1	1	1	1	1	1	1	1	0	0	1	0	32
Trypanosoma brucei brucei	0	1	1	1	1	1	1	1	1	1	1	0	0	1	1	1	1	0	0	0	0	0	1	1	1	0	1	1	1	1	1	1	1	1	1	1	1	0	0	0	1	1	1	0	1	0	32
Trypanosoma cruzi	1	0	1	1	1	1	1	1	1	1	1	0	0	1	0	1	1	0	0	1	0	0	1	1	1	1	1	1	1	1	1	1	1	1	1	1	1	0	0	0	1	1	0	0	1	0	32
Caenorhabditis japonica	1	0	1	1	1	1	0	0	0	1	1	1	1	0	0	0	0	1	1	1	1	1	1	1	1	1	1	1	1	0	1	1	1	0	0	1	1	0	1	1	0	1	0	1	1	0	31
Chaetomium globosum	1	0	1	1	1	1	1	1	1	1	1	1	1	0	0	1	1	0	1	0	1	0	1	1	1	1	0	1	1	0	1	0	1	1	1	1	1	1	0	0	1	0	0	0	1	0	31
Colletotrichum gloeosporioides	1	0	1	1	1	1	0	0	0	1	1	1	1	0	0	1	1	0	1	0	1	0	1	1	1	1	0	1	1	0	1	1	1	1	1	1	1	1	1	1	1	0	0	0	1	0	31
Metarhizium acridum	1	0	1	1	1	1	0	0	0	1	1	1	1	0	0	1	1	0	1	1	1	0	1	1	1	1	0	1	1	0	1	1	1	1	1	1	1	0	1	1	1	0	0	0	1	0	31
Naumovozyma castellii	1	1	1	1	1	1	0	0	0	1	1	1	1	0	1	1	0	0	1	1	1	0	1	1	1	1	0	1	1	0	1	1	1	1	1	1	1	1	0	0	1	0	0	0	1	0	31
Phaeodactylum tricornutum	1	0	1	1	1	1	0	1	1	0	1	0	0	1	0	1	1	1	0	1	1	1	1	1	1	1	1	1	0	1	1	1	1	0	0	1	1	0	1	1	1	1	0	0	0	0	31
Phytophthora ramorum	1	0	1	1	1	1	0	0	0	0	1	0	0	1	0	1	1	0	1	1	0	0	1	1	1	1	0	1	1	1	1	1	1	1	1	1	1	1	1	1	1	0	1	1	0	0	31
Selaginella moellendorffii	1	0	1	1	1	1	1	1	1	0	1	0	0	1	0	1	1	1	1	1	0	1	1	1	1	1	1	1	1	1	1	1	0	0	0	0	1	0	1	1	0	0	0	1	1	0	31
Wickerhamomyces ciferrii	1	1	1	1	1	1	0	0	0	1	0	0	0	0	1	1	1	0	1	1	1	0	1	1	1	1	0	1	1	0	1	1	1	1	1	1	1	1	1	1	1	0	0	0	1	0	31
Candida albicans	1	0	1	1	1	1	0	0	0	1	0	1	1	0	0	1	1	0	1	1	1	0	1	1	1	1	0	1	1	0	1	0	1	1	1	1	1	1	1	1	1	0	0	0	1	0	30
Candida glabrata	1	1	1	1	1	1	0	0	0	1	0	0	0	0	1	1	0	0	1	1	1	0	1	1	1	1	0	1	1	0	1	1	1	1	1	1	1	1	1	1	1	0	0	0	1	0	30
Chlamydomonas reinhardtii	1	1	1	1	1	1	1	1	1	0	1	0	0	0	1	1	0	0	1	0	1	0	1	1	1	1	1	1	1	0	1	1	1	0	0	1	1	1	0	0	1	0	0	1	1	0	30
Chlorella variabilis	0	0	1	1	1	1	1	1	1	0	1	0	0	0	0	1	1	0	1	1	0	0	1	1	1	0	1	1	1	0	1	1	0	1	1	0	1	1	1	1	1	1	0	1	1	0	30
Clavispora lusitaniae	1	0	1	1	1	1	0	0	0	1	0	1	1	0	0	1	1	0	0	1	1	0	1	1	1	1	0	1	1	0	1	1	1	1	1	1	1	1	1	1	1	0	0	0	1	0	30
Coccidioides immitis	1	0	1	1	1	1	0	0	0	1	0	1	1	0	0	1	1	0	1	1	1	0	1	1	1	1	0	1	1	0	1	1	1	1	1	1	1	1	1	1	1	0	0	0	0	0	30
Cordyceps militaris	1	0	1	1	1	1	0	0	0	1	0	1	1	0	0	1	1	0	1	1	1	0	1	1	1	1	0	1	1	0	1	1	1	1	1	1	1	0	1	1	1	0	0	0	1	0	30
Kazachstania africana	1	1	1	1	1	1	0	0	0	1	0	0	0	0	1	1	0	0	1	1	1	0	1	1	1	1	0	1	1	0	1	1	1	1	1	1	1	1	1	1	1	0	0	0	1	0	30
Laccaria bicolor	1	0	1	1	1	1	0	0	0	1	0	1	1	0	0	1	1	0	0	1	1	0	1	1	1	1	0	1	1	0	1	1	1	1	1	1	1	1	1	1	1	0	0	0	1	0	30
Neurospora crassa	1	0	0	1	1	1	0	0	0	1	0	1	1	0	0	1	1	0	1	1	1	0	1	1	1	1	0	1	1	0	1	1	1	1	1	1	1	1	1	1	1	0	0	0	1	0	30
Physcomitrella patens subsp. patens	1	0	1	1	1	1	1	1	1	0	1	0	0	0	0	1	1	1	1	1	0	1	1	1	1	1	1	1	1	0	1	1	0	0	0	0	1	1	1	1	0	0	0	1	1	0	30
Phytophthora sojae	1	1	1	1	1	1	0	0	0	1	0	0	0	0	1	1	1	1	1	1	0	1	0	0	0	1	1	1	1	0	1	1	1	1	1	1	1	1	1	1	0	0	1	1	0	0	30
Piriformospora indica	1	1	1	1	1	1	0	0	0	1	0	1	1	0	1	1	1	0	0	1	1	0	1	1	1	1	0	1	0	0	1	1	1	1	1	1	1	0	1	1	1	1	0	0	0	0	30
Puccinia graminis f. sp. tritici	1	1	1	1	1	1	0	0	0	0	1	1	1	0	1	1	1	0	0	1	1	0	1	1	1	1	0	1	0	0	1	1	1	1	1	1	1	1	1	1	1	0	0	0	0	0	30
Rhizopus delemar	1	0	1	1	1	1	0	0	0	1	0	1	1	0	0	1	1	0	1	1	1	0	1	1	1	1	0	1	1	0	1	1	1	1	1	1	1	0	1	1	1	1	0	0	0	0	30
Schizophyllum commune	1	0	1	1	1	1	0	0	0	1	1	1	1	1	0	1	1	0	0	1	1	0	1	1	1	1	0	1	1	0	1	0	1	1	1	1	1	0	1	1	1	0	0	0	1	0	30
Sclerotinia sclerotiorum	1	0	1	1	1	1	0	0	0	1	1	1	1	0	0	0	1	0	1	1	1	0	1	1	1	1	0	1	1	0	1	0	1	1	1	1	1	1	1	1	1	0	0	0	1	0	30
Serpula lacrymans var. lacrymans	1	0	1	1	1	1	0	0	0	1	1	1	1	0	0	1	1	0	0	0	1	0	1	1	1	1	0	1	1	0	1	1	1	1	1	1	1	0	1	1	1	1	0	0	1	0	30
Tupaia chinensis	0	1	1	1	1	1	1	1	1	1	1	1	1	1	0	1	1	0	1	1	1	1	1	0	1	0	0	0	1	1	0	0	1	1	1	0	0	0	1	0	1	0	0	1	1	0	30
Vanderwaltozyma polyspora	1	1	1	1	1	1	0	0	0	1	0	0	0	0	1	1	1	0	0	1	1	0	1	1	1	1	0	1	1	0	1	1	1	1	1	1	1	1	1	1	1	0	0	0	1	0	30
Verticillium dahliae	1	0	1	1	1	1	0	0	0	1	1	1	1	0	0	1	1	0	1	1	1	0	1	1	1	1	0	1	1	0	1	0	1	1	1	1	1	1	1	1	1	0	0	0	0	0	30
Volvox carteri	1	0	1	1	1	1	1	1	1	0	1	0	0	0	0	0	1	0	1	0	0	0	1	1	1	1	1	1	1	0	1	1	1	0	0	1	1	1	1	1	1	1	0	1	1	0	30
Wallemia sebi	1	1	1	1	1	1	0	0	0	1	0	1	1	0	1	1	1	0	0	1	1	0	1	1	1	1	0	1	0	0	1	1	1	1	1	1	1	1	1	1	1	0	0	0	0	0	30
Brachypodium distachyon	1	1	1	1	1	1	1	1	1	0	1	0	0	0	1	1	1	0	1	1	0	0	1	1	1	1	1	1	1	0	1	1	0	0	0	0	1	0	1	1	1	0	0	1	0	0	29
Capsaspora owczarzaki	0	0	1	1	1	1	0	0	0	1	1	1	1	1	0	1	0	1	1	1	0	1	0	0	0	1	0	1	1	1	1	1	1	1	1	1	1	0	1	1	0	0	0	1	0	1	29
Ciona savignyi	1	1	1	1	1	1	1	1	1	1	1	1	1	0	1	1	0	0	1	1	0	0	1	1	1	1	0	1	1	0	0	1	0	0	0	0	1	0	1	1	0	0	0	1	0	1	29
Coprinopsis cinerea	1	0	1	1	1	1	0	0	0	0	1	1	1	0	0	1	1	0	0	0	1	0	1	1	1	1	0	1	1	0	1	1	1	1	1	1	1	1	1	1	1	0	0	0	1	0	29
Dictyostelium discoideum	0	0	1	1	1	1	0	0	0	0	1	1	1	1	0	1	1	1	0	1	1	1	1	1	1	0	0	1	0	1	1	1	1	1	1	1	1	0	1	1	0	0	0	1	0	0	29
Hyaloperonospora arabidopsidis	1	1	1	1	1	1	0	0	0	0	1	0	0	0	1	0	1	0	1	1	0	0	1	1	1	0	0	1	1	0	1	1	1	1	1	1	1	1	1	1	1	1	0	1	0	0	29
Kluyveromyces lactis	1	1	1	1	1	1	0	0	0	0	0	0	0	0	1	1	1	0	0	1	1	0	1	1	1	1	0	1	1	0	1	1	1	1	1	1	1	1	1	1	1	0	0	0	1	0	29
Lachancea thermotolerans	1	1	1	0	1	1	0	0	0	0	0	0	0	0	1	1	1	0	1	1	1	0	1	1	1	1	0	1	1	0	1	1	1	1	1	1	1	1	1	1	1	0	0	0	1	0	29
Leptosphaeria maculans	1	0	1	1	1	1	0	0	0	1	0	1	1	0	0	1	1	0	1	1	1	0	1	1	1	1	0	0	1	0	1	1	1	1	1	1	0	1	1	1	1	0	0	0	1	0	29
Macrophomina phaseolina	1	0	1	1	1	1	0	0	0	1	1	1	1	0	0	1	1	0	1	0	1	0	1	1	1	0	0	1	1	0	1	1	1	1	1	1	1	0	1	1	1	0	0	0	1	0	29
Paracoccidioides brasiliensis	1	0	1	1	1	1	0	0	0	0	1	1	1	0	0	1	1	0	1	1	0	0	1	1	1	1	0	1	1	0	1	1	1	1	1	1	1	1	1	1	1	0	0	0	0	0	29
Perkinsus marinus	0	1	1	1	1	1	0	1	1	0	1	0	0	1	1	0	1	0	0	1	1	0	1	1	1	1	1	1	1	1	1	1	0	0	0	0	1	0	1	1	1	1	0	0	1	0	29
Schistosoma mansoni	1	1	1	1	1	1	0	0	0	1	1	1	1	0	1	0	0	1	1	1	0	1	1	1	1	1	0	1	0	0	1	1	1	0	0	1	1	0	1	1	0	1	0	1	0	0	29
Setaria italica	1	0	1	1	1	1	1	1	1	0	1	1	1	0	0	1	1	0	1	1	0	0	1	1	1	1	1	1	0	0	1	1	0	0	0	0	1	0	1	1	1	0	0	1	1	0	29
Talaromyces stipitatus	1	0	1	1	1	1	0	0	0	0	1	1	1	0	0	1	1	0	1	1	0	0	1	1	1	1	0	1	1	0	1	1	1	1	1	1	1	1	1	1	1	0	0	0	0	0	29
Tetrapisispora blattae	1	1	1	1	1	1	0	0	0	1	0	0	0	0	1	1	0	0	0	1	1	0	1	1	1	1	0	1	1	0	1	1	1	1	1	1	1	1	1	1	1	0	0	0	1	0	29
Uncinocarpus reesii	1	0	1	1	1	1	0	0	0	1	0	1	1	0	0	1	1	0	0	1	1	0	1	1	1	1	0	1	1	0	1	1	1	0	0	1	1	1	1	1	1	1	0	0	1	0	29
Zygosaccharomyces rouxii	1	1	1	1	1	1	0	0	0	1	0	0	0	0	1	1	1	0	1	1	1	0	1	1	1	1	0	1	0	0	1	1	1	1	1	1	1	1	1	1	1	0	0	0	0	0	29
Amphimedon queenslandica	1	0	1	1	1	1	0	0	0	1	1	0	0	1	0	0	0	0	1	1	1	0	1	1	1	1	1	1	1	1	1	1	1	0	0	1	1	0	1	1	0	1	0	1	0	0	28
Arabidopsis thaliana	1	0	1	1	1	1	1	1	1	0	1	0	0	0	0	1	1	0	1	1	0	0	1	1	1	1	1	1	1	0	1	1	0	0	0	0	1	0	1	1	1	0	0	1	1	0	28
Brassica rapa subsp. pekinensis	1	0	1	1	1	1	1	1	1	0	1	0	0	0	0	1	1	0	1	1	0	0	1	1	1	1	1	1	1	0	1	1	0	0	0	0	1	0	1	1	1	0	0	1	1	0	28
Brugia malayi	1	1	1	1	1	1	0	0	0	1	1	0	0	0	1	0	0	1	1	1	0	1	1	1	1	1	1	1	0	0	1	0	1	0	0	1	1	0	1	1	0	1	0	1	0	1	28
Ectocarpus siliculosus	1	1	1	1	1	1	0	0	0	0	1	0	0	0	1	0	1	0	1	1	1	0	1	1	1	1	0	1	0	0	1	1	1	1	1	1	1	0	1	1	0	1	0	1	0	0	28
Eremothecium cymbalariae	1	1	1	1	1	1	0	0	0	0	0	0	0	0	1	1	1	0	1	1	1	0	1	1	1	1	0	1	0	0	1	1	1	1	1	1	1	1	1	1	1	0	0	0	0	0	28
Marssonina brunnea f. sp. multigermtubi	1	0	1	1	1	1	0	0	0	1	1	0	0	0	0	1	1	0	1	1	0	0	1	1	1	1	0	1	1	0	1	1	1	1	1	1	1	1	1	1	1	0	0	0	0	0	28
Melampsora larici-populina	1	0	1	1	1	1	0	0	0	1	0	1	1	0	0	1	1	0	0	1	1	0	1	1	1	1	0	0	1	0	1	1	1	1	1	1	0	1	1	1	1	0	0	0	1	0	28
Oikopleura dioica	1	1	1	1	1	1	0	0	0	0	1	1	1	0	1	1	0	1	0	1	1	1	1	1	1	1	1	0	1	0	1	0	0	1	1	0	0	1	0	0	1	0	0	1	1	0	28
Vitis vinifera	1	0	1	1	1	1	1	1	1	0	1	0	0	0	0	1	1	0	1	1	0	0	1	1	1	1	1	1	1	0	1	1	0	0	0	0	1	0	1	1	1	0	0	1	1	0	28
Clonorchis sinensis	1	1	1	0	0	0	0	0	0	1	1	1	1	1	1	0	0	1	1	1	0	1	1	1	1	1	1	1	0	1	0	1	1	0	0	1	1	1	0	0	0	0	0	1	0	1	27
Glycine max	1	0	1	1	1	1	1	1	1	0	1	0	0	0	0	1	1	0	1	1	0	0	1	1	1	1	1	1	1	0	1	1	0	0	0	0	1	0	1	1	0	0	0	1	1	0	27
Naegleria gruberi	0	0	1	1	1	1	0	0	0	0	1	1	1	0	0	1	1	1	0	0	1	1	1	1	1	0	0	1	1	0	1	1	1	0	0	1	1	1	1	1	1	0	0	1	0	0	27
Oryza sativa subsp. japonica	1	0	1	1	1	1	1	1	1	0	1	0	0	0	0	1	1	0	1	1	0	0	1	1	1	1	1	1	0	0	1	1	0	0	0	0	1	0	1	1	1	0	0	1	1	0	27
Schizosaccharomyces pombe	1	0	1	1	1	1	0	0	0	0	0	0	0	0	0	1	0	0	1	0	1	0	1	1	1	1	0	1	1	0	1	1	1	1	1	1	1	1	1	1	1	1	0	0	1	0	27
Trichinella spiralis	0	1	0	1	1	1	0	0	0	1	1	1	1	0	1	0	0	1	1	0	1	1	1	1	1	1	0	1	0	0	1	0	1	0	0	1	1	1	1	1	0	1	0	0	0	1	27
Trichosporon asahii var. asahii	1	0	1	1	1	1	0	0	0	0	0	1	1	0	0	1	1	0	0	1	1	0	1	1	1	1	0	0	1	0	1	1	1	1	1	1	0	1	1	1	1	0	0	0	1	0	27
Agaricus bisporus var. burnettii	1	0	1	1	1	1	0	0	0	1	0	1	1	0	0	1	1	0	0	0	1	0	1	1	1	0	0	1	1	0	1	1	1	0	0	1	1	1	1	1	1	0	0	0	1	0	26
Ashbya gossypii	1	0	1	1	1	1	0	0	0	0	0	0	0	0	0	1	1	0	1	1	1	0	1	1	1	1	0	1	0	0	1	1	1	1	1	1	1	1	1	1	1	0	0	0	0	0	26
Fibroporia radiculosa	1	0	1	1	1	1	0	0	0	1	0	1	1	0	0	1	1	0	0	1	1	0	0	0	0	1	0	1	1	0	1	1	1	1	1	1	1	1	1	1	0	0	0	0	1	0	26
Gallus gallus	1	1	0	1	0	0	0	0	1	1	0	1	0	0	1	1	1	0	1	0	1	1	0	1	1	1	0	1	1	1	0	0	1	0	0	1	1	1	0	1	0	1	1	0	0	1	26
Loa loa	1	1	1	1	1	1	0	0	0	1	1	0	0	0	1	0	0	1	1	1	0	1	0	0	0	1	1	1	0	0	1	1	1	0	0	1	1	0	1	1	0	1	0	1	0	1	26
Malassezia globosa	1	0	1	1	1	1	0	0	0	1	0	0	0	0	0	1	1	1	0	1	0	1	1	1	1	1	0	1	0	0	1	1	1	0	0	1	1	1	1	1	1	1	0	0	0	0	26
Phaeosphaeria nodorum	1	0	1	1	1	1	0	0	0	1	1	1	1	0	0	1	1	0	1	1	1	0	0	0	0	1	0	1	1	0	1	0	1	1	1	1	1	0	1	1	0	0	0	0	1	0	26
Pristionchus pacificus	1	1	1	1	1	1	0	0	0	1	1	1	1	0	1	0	0	1	0	1	0	1	1	1	1	0	1	1	1	0	1	1	0	0	0	0	1	0	1	1	0	0	0	1	0	0	26
Saccharomyces cerevisiae	1	1	1	1	1	1	0	0	0	1	0	0	0	0	1	1	0	0	1	1	1	0	0	0	0	1	0	1	1	0	1	1	1	1	1	1	1	1	1	1	0	0	0	0	1	0	26
Solanum lycopersicum	0	0	1	1	1	1	1	1	1	0	1	0	0	0	0	1	1	0	1	1	0	0	1	1	1	1	1	1	1	0	1	1	0	0	0	0	1	0	1	1	0	0	0	1	1	0	26
Solanum tuberosum	1	0	1	1	1	1	1	1	1	0	1	0	0	0	0	1	1	0	0	1	0	0	1	1	1	1	1	1	1	0	1	1	0	0	0	0	1	0	1	1	0	0	0	1	1	0	26
Trichophyton rubrum	1	0	1	0	1	1	0	0	0	1	1	1	1	0	0	1	1	0	1	1	1	0	0	0	0	1	0	1	1	0	1	1	1	1	1	1	1	0	1	1	0	0	0	0	1	0	26
Ichthyophthirius multifiliis	1	0	1	1	1	1	1	1	1	0	1	0	0	0	0	1	1	0	0	1	1	0	1	1	1	1	0	1	1	0	1	1	0	0	0	0	1	1	0	0	0	1	0	0	1	0	25
Micromonas sp.	0	0	1	1	1	1	1	1	1	0	1	0	0	0	0	1	0	0	1	0	0	0	1	1	1	1	0	1	1	0	1	1	0	0	0	0	1	1	1	1	1	0	0	1	1	0	25
Ricinus communis	0	0	1	1	1	1	1	1	1	0	1	0	0	0	0	1	1	0	1	1	0	0	1	1	1	1	1	1	1	0	1	1	0	0	0	0	1	0	1	1	0	0	0	1	0	0	25
Sorghum bicolor	1	0	1	1	1	1	1	1	1	0	1	0	0	0	0	1	1	0	0	1	0	0	1	1	1	1	1	1	0	0	1	1	0	0	0	0	1	0	1	1	0	0	0	1	1	0	25
Hordeum vulgare var. distichum	0	0	1	1	1	1	1	1	1	0	1	0	0	0	0	1	1	0	0	0	0	0	1	1	1	1	0	1	1	0	1	1	0	0	0	0	1	0	1	1	1	0	0	1	1	0	24
Polysphondylium pallidum	1	0	1	1	1	1	0	0	0	0	1	1	1	0	0	0	1	1	1	1	1	1	1	1	1	0	0	1	0	0	1	1	1	0	0	1	1	0	0	0	0	0	0	1	0	0	24
Populus trichocarpa	1	0	1	1	1	1	1	1	1	0	1	0	0	0	0	1	1	0	1	0	0	0	1	1	1	1	1	1	1	0	1	1	0	0	0	0	1	0	1	1	0	0	0	0	0	0	24
Tetrahymena thermophila	0	0	1	1	1	1	1	1	1	0	1	0	0	0	0	1	0	0	0	1	0	0	1	1	1	0	0	1	1	0	1	1	0	0	0	0	1	1	1	1	0	1	0	0	1	0	23
Ostreococcus tauri	1	0	1	1	1	1	1	1	1	0	1	0	0	0	0	0	1	0	0	1	0	0	1	1	1	0	0	1	1	0	1	1	0	0	0	0	1	0	0	0	1	0	0	1	1	0	22
Aureococcus anophagefferens	1	0	1	1	1	1	1	1	1	1	1	0	0	1	0	0	0	1	0	1	0	1	0	0	0	1	1	1	0	1	1	0	0	0	0	0	1	0	0	0	0	1	0	0	0	0	21
Leishmania infantum	0	0	1	1	1	1	0	0	0	0	0	0	0	0	0	1	1	0	0	0	0	0	1	1	1	1	0	1	1	0	1	0	1	1	1	1	1	0	0	0	1	1	0	0	1	0	21
Leishmania major	0	0	1	1	1	1	0	0	0	0	0	0	0	0	0	0	0	1	0	0	0	0	1	1	1	1	0	1	1	0	1	1	1	1	1	1	1	0	0	0	1	0	0	1	1	0	21
Wuchereria bancrofti	0	1	0	1	1	1	0	0	0	1	0	0	0	0	1	1	0	1	0	1	0	1	1	1	1	0	0	1	0	0	1	0	0	0	0	0	1	0	1	1	0	1	0	1	0	1	21
Blastocystis hominis	0	1	1	0	0	0	0	0	0	0	1	0	0	1	1	0	0	1	0	0	0	1	1	1	1	0	1	1	0	1	0	1	0	0	0	0	1	0	1	1	1	0	1	0	0	0	19
Plasmodium vivax	0	0	1	1	1	1	0	0	0	0	1	0	0	0	0	1	0	0	0	0	0	0	1	1	1	1	0	1	0	0	1	1	0	0	0	1	1	0	1	1	1	1	0	0	0	0	19
Leishmania braziliensis	0	0	1	1	1	1	0	0	0	0	0	0	0	0	0	1	1	0	0	0	0	0	0	0	0	1	0	1	1	0	1	1	1	1	1	1	1	0	0	0	0	0	1	0	1	0	18
Toxoplasma gondii	0	0	1	1	1	1	0	0	0	0	1	0	0	0	0	1	0	0	0	0	0	0	1	1	1	1	0	1	0	0	1	0	0	0	0	0	1	1	1	1	1	1	0	0	0	0	18
Moniliophthora perniciosa	1	1	1	1	0	0	0	0	0	1	1	0	0	0	1	0	1	0	0	1	1	0	1	1	1	1	0	0	1	0	0	0	0	0	0	0	0	1	0	0	1	0	0	0	1	0	18
Glarea lozoyensis	1	0	1	1	1	1	0	0	0	1	1	1	1	1	0	0	1	0	0	1	1	0	0	0	0	0	0	0	1	0	1	0	0	0	0	0	0	0	0	0	0	0	0	0	1	0	16
Neospora caninum	0	0	1	1	1	1	0	0	0	0	1	0	0	0	0	1	1	0	1	0	0	0	0	0	0	1	0	1	0	0	1	0	1	0	0	1	1	1	0	0	0	1	0	0	0	0	16
Plasmodium falciparum	0	0	1	1	1	1	0	0	0	0	1	0	0	0	0	0	0	0	0	0	0	0	1	1	1	1	0	1	0	0	1	0	1	0	0	0	1	0	1	1	1	0	0	0	0	0	16
Plasmodium knowlesi	0	0	1	1	1	1	0	0	0	0	1	0	0	0	0	0	0	0	0	0	0	0	1	1	1	1	0	1	0	0	1	1	0	0	0	0	1	0	1	1	1	0	0	0	0	0	16
Babesia bovis	0	0	1	1	1	1	0	0	0	0	1	0	0	0	0	1	1	0	1	0	0	0	0	0	0	0	0	1	0	0	1	1	0	0	0	0	1	0	1	1	0	1	0	0	0	0	15
Cryptosporidium hominis	0	0	1	1	1	1	1	0	0	1	1	0	0	1	0	0	0	0	0	0	0	0	0	0	0	1	0	1	0	0	1	1	0	0	0	0	1	0	1	1	0	0	0	0	0	0	15
Cryptosporidium parvum	0	0	1	1	1	1	1	0	0	1	1	0	0	1	0	0	0	0	0	0	0	0	0	0	0	1	0	1	0	0	1	1	0	0	0	0	1	0	1	1	0	0	0	0	0	0	15
Pneumocystis jiroveci	0	0	1	1	1	1	0	0	0	1	1	1	1	0	0	0	0	0	1	1	1	0	0	0	0	0	0	0	0	0	1	1	0	0	0	0	0	0	1	1	0	0	0	0	0	0	15
Plasmodium berghei	0	0	1	1	1	1	0	0	0	0	1	0	0	0	0	0	0	0	0	0	0	0	1	1	1	1	0	0	0	0	1	1	0	0	0	0	0	0	1	1	1	0	0	0	0	0	14
Theileria annulata	0	0	1	1	1	1	0	0	0	0	1	0	0	0	0	0	0	0	0	0	0	0	0	0	0	1	0	1	0	0	1	0	0	0	0	0	1	0	1	1	0	0	0	0	0	0	11
Plasmodium chabaudi	0	0	0	1	1	1	0	0	0	0	1	0	0	0	0	0	0	0	0	0	0	0	1	1	1	1	0	0	0	0	1	0	0	0	0	0	0	0	0	0	1	0	0	0	0	0	10
Theileria parva	0	0	1	1	1	1	0	0	0	0	1	0	0	0	0	0	0	0	0	0	0	0	0	0	0	0	0	1	0	0	1	0	0	0	0	0	1	0	1	1	0	0	0	0	0	0	10
Plasmodium yoelii yoelii	0	0	1	1	1	1	0	0	0	0	1	0	0	0	0	0	0	0	0	0	0	0	0	0	0	0	0	0	0	0	1	1	0	0	0	0	0	0	1	1	0	0	0	0	0	0	9
Rhodotorula glutinis	0	0	0	0	0	0	0	0	0	0	0	1	1	0	0	0	0	0	0	0	0	0	0	0	0	1	0	0	0	0	0	1	0	0	0	0	0	1	1	1	0	0	0	0	0	0	7
Auricularia delicata	0	0	0	0	0	0	0	0	0	1	0	0	0	0	0	0	0	0	0	0	1	0	0	0	0	0	0	0	1	0	0	0	1	0	0	1	0	0	0	0	0	0	0	0	1	0	6
Entamoeba histolytica	0	0	0	0	0	0	0	0	0	0	0	0	0	0	0	1	0	0	0	0	0	0	1	1	1	0	0	0	0	0	0	0	0	0	0	0	0	0	0	0	0	1	0	0	0	0	5
Postia placenta	0	0	0	0	0	0	0	0	0	0	0	0	0	0	0	0	0	1	0	0	1	1	0	0	0	0	0	0	0	0	0	1	0	0	0	0	0	1	0	0	0	0	0	0	0	0	5
Trichomonas vaginalis	0	0	0	0	0	0	0	0	0	0	0	0	0	0	0	0	0	0	0	0	0	0	1	1	1	0	0	0	0	0	0	0	0	0	0	0	0	0	0	0	1	0	0	0	0	0	4
Members of SLC25A(1-46)	1	2	3	4	5	6	7	8	9	10	11	12	13	14	15	16	17	18	19	20	21	22	23	24	25	26	27	28	29	30	31	32	33	34	35	36	37	38	39	40	41	42	43	44	45	46
Orthologous sequences number of SLC25	189	110	219	207	214	214	70	90	84	163	173	151	140	87	121	178	178	82	164	190	155	92	195	207	205	199	92	211	185	85	184	200	181	153	160	181	207	148	197	201	132	104	42	111	145	77
Sum of taxa in Inparanoid	230	230	230	230	230	230	230	230	230	230	230	230	230	230	230	230	230	230	230	230	230	230	230	230	230	230	230	230	230	230	230	230	230	230	230	230	230	230	230	230	230	230	230	230	230	230
Taxa coverage of SLC25 (%)	0.821739	0.478261	0.952174	0.9	0.930435	0.930435	0.304348	0.391304	0.365217	0.708696	0.752174	0.656522	0.608696	0.378261	0.526087	0.773913	0.773913	0.356522	0.713043	0.826087	0.673913	0.4	0.847826	0.9	0.891304	0.865217	0.4	0.917391	0.804348	0.369565	0.8	0.869565	0.786957	0.665217	0.695652	0.786957	0.9	0.643478	0.856522	0.873913	0.573913	0.452174	0.182609	0.482609	0.630435	0.334783
	Table S2 Orthologous sequences distribution of SLC25 in 230 eukaryotic taxa of InParanoid database. High coverage of SLC25 was marked by brown shading.

## Sheet: Table S3
Members of SLC25A(1-46)	1	2	3	4	5	6	7	8	9	10	11	12	13	14	15	16	17	18	19	20	21	22	23	24	25	26	27	28	29	30	31	32	33	34	35	36	37	38	39	40	41	42	43	44	45	46
Orthologous sequences number of SLC25	30	16	40	40	41	41	18	24	22	23	36	22	21	18	19	30	29	16	25	31	27	20	37	37	38	31	25	41	34	19	35	39	31	21	23	32	40	24	34	37	22	21	9	24	27	13	Sum
Mus musculus	1	0	1	1	1	1	1	1	1	1	1	1	1	1	1	1	1	1	1	1	1	1	1	1	1	1	1	1	1	1	1	1	1	1	1	1	1	1	1	1	1	1	1	1	1	1	45
Bos taurus	1	0	1	1	1	1	1	1	1	1	1	1	1	1	1	1	1	0	1	1	1	1	1	1	1	1	1	1	1	1	1	1	1	1	1	1	1	1	1	1	1	1	1	1	1	1	44
Nematostella vectensis	1	1	1	1	1	1	1	1	1	1	1	1	1	1	1	1	1	1	1	1	0	1	1	1	1	0	1	1	1	1	1	1	1	0	1	1	1	1	1	1	0	1	1	1	1	1	42
Aedes aegypti	1	1	1	1	1	1	1	1	1	1	1	1	1	1	1	1	1	1	1	0	1	1	1	1	1	1	1	1	1	1	0	1	1	1	1	1	1	0	1	1	0	1	0	1	0	1	40
Xenopus tropicalis	1	1	1	1	1	1	0	1	1	1	1	1	1	0	1	1	1	0	1	1	1	1	1	1	1	1	1	1	1	1	0	1	0	1	1	1	1	1	1	1	0	1	1	1	1	1	40
Branchiostoma floridae	1	1	1	1	1	1	0	1	1	1	1	1	1	1	1	0	1	1	1	1	0	1	1	1	1	1	1	1	1	1	0	1	1	0	1	1	1	1	0	1	0	1	1	1	1	1	39
Latimeria chalumnae	1	1	1	1	1	1	0	1	0	1	1	1	1	0	1	1	1	0	1	1	1	1	0	1	1	1	1	1	1	1	1	1	1	1	1	1	0	1	1	1	0	1	1	1	1	1	39
Danio rerio	1	1	1	0	1	1	0	1	0	1	1	1	1	1	1	1	1	0	1	1	1	1	1	1	1	1	1	1	1	0	0	1	1	1	1	1	1	1	1	1	0	1	1	1	0	1	38
Drosophila melanogaster	1	1	1	1	1	1	0	0	0	1	1	1	1	1	1	0	1	1	1	1	1	1	1	1	1	1	1	1	1	1	0	1	1	1	1	1	1	0	1	1	0	1	0	1	0	1	37
Ornithorhynchus anatinus	1	0	1	1	1	1	0	1	1	1	1	1	0	0	1	1	1	1	1	1	1	1	1	0	1	0	1	1	1	1	1	1	1	1	1	1	1	1	0	1	0	1	1	0	1	1	37
Ciona intestinalis	1	1	1	1	1	1	1	1	1	1	1	1	1	0	1	1	0	1	1	1	1	1	1	1	1	1	1	1	1	0	0	1	1	0	0	1	1	0	0	1	0	0	0	1	0	1	34
Paramecium tetraurelia	1	1	1	1	1	1	1	1	1	0	1	0	0	1	1	1	1	0	0	1	0	0	1	1	1	1	1	1	1	1	1	1	0	1	1	0	1	1	1	1	1	1	0	0	1	0	34
Thalassiosira pseudonana	1	1	1	1	1	1	1	1	1	0	1	0	0	1	1	0	1	0	0	1	1	0	1	1	1	1	1	1	1	1	1	1	1	0	0	1	1	0	1	1	1	1	0	0	1	0	33
Salpingoeca rosetta	0	0	1	1	1	1	1	1	1	1	1	0	0	0	0	1	0	1	1	1	1	1	1	1	1	1	1	1	0	0	1	1	1	1	1	1	1	1	1	1	1	0	0	1	0	0	33
Dictyostelium purpureum	0	1	1	1	1	1	0	0	0	0	1	1	1	1	1	1	1	1	0	1	1	1	1	1	1	0	0	1	1	1	1	1	1	1	1	1	1	0	1	1	1	0	0	0	1	0	33
Caenorhabditis elegans	1	1	1	1	1	1	0	0	0	1	1	1	1	0	1	0	0	1	0	1	1	1	1	1	1	1	1	1	1	0	1	1	1	0	0	1	1	0	1	1	0	1	0	1	1	1	33
Monosiga brevicollis	0	0	1	1	1	1	1	1	1	1	1	0	0	1	0	1	0	0	0	1	0	0	1	1	1	1	1	1	1	1	1	1	1	1	1	1	1	1	1	1	0	0	0	1	1	0	32
Trypanosoma brucei	0	1	1	1	1	1	1	1	1	1	1	0	0	1	1	1	1	0	0	0	0	0	1	1	1	0	1	1	1	1	1	1	1	1	1	1	1	0	0	0	1	1	1	0	1	0	32
Phaeodactylum tricornutum	1	0	1	1	1	1	0	1	1	0	1	0	0	1	0	1	1	1	0	1	1	1	1	1	1	1	1	1	0	1	1	1	1	0	0	1	1	0	1	1	1	1	0	0	0	0	31
Volvox carteri	1	0	1	1	1	1	1	1	1	0	1	0	0	0	0	0	1	0	1	0	0	0	1	1	1	1	1	1	1	0	1	1	1	0	0	1	1	1	1	1	1	1	0	1	1	0	30
Coccidioides immitis	1	0	1	1	1	1	0	0	0	1	0	1	1	0	0	1	1	0	1	1	1	0	1	1	1	1	0	1	1	0	1	1	1	1	1	1	1	1	1	1	1	0	0	0	0	0	30
Neurospora crassa	1	0	0	1	1	1	0	0	0	1	0	1	1	0	0	1	1	0	1	1	1	0	1	1	1	1	0	1	1	0	1	1	1	1	1	1	1	1	1	1	1	0	0	0	1	0	30
Chlamydomonas reinhardtii	1	1	1	1	1	1	1	1	1	0	1	0	0	0	1	1	0	0	1	0	1	0	1	1	1	1	1	1	1	0	1	1	1	0	0	1	1	1	0	0	1	0	0	1	1	0	30
Physcomitrella patens	1	0	1	1	1	1	1	1	1	0	1	0	0	0	0	1	1	1	1	1	0	1	1	1	1	1	1	1	1	0	1	1	0	0	0	0	1	1	1	1	0	0	0	1	1	0	30
Sclerotinia sclerotiorum	1	0	1	1	1	1	0	0	0	1	1	1	1	0	0	0	1	0	1	1	1	0	1	1	1	1	0	1	1	0	1	0	1	1	1	1	1	1	1	1	1	0	0	0	1	0	30
Coprinopsis cinerea	1	0	1	1	1	1	0	0	0	0	1	1	1	0	0	1	1	0	0	0	1	0	1	1	1	1	0	1	1	0	1	1	1	1	1	1	1	1	1	1	1	0	0	0	1	0	29
Capsaspora owczarzaki	0	0	1	1	1	1	0	0	0	1	1	1	1	1	0	1	0	1	1	1	0	1	0	0	0	1	0	1	1	1	1	1	1	1	1	1	1	0	1	1	0	0	0	1	0	1	29
Dictyostelium discoideum	0	0	1	1	1	1	0	0	0	0	1	1	1	1	0	1	1	1	0	1	1	1	1	1	1	0	0	1	0	1	1	1	1	1	1	1	1	0	1	1	0	0	0	1	0	0	29
Perkinsus marinus	0	1	1	1	1	1	0	1	1	0	1	0	0	1	1	0	1	0	0	1	1	0	1	1	1	1	1	1	1	1	1	1	0	0	0	0	1	0	1	1	1	1	0	0	1	0	29
Amphimedon queenslandica	1	0	1	1	1	1	0	0	0	1	1	0	0	1	0	0	0	0	1	1	1	0	1	1	1	1	1	1	1	1	1	1	1	0	0	1	1	0	1	1	0	1	0	1	0	0	28
Arabidopsis thaliana	1	0	1	1	1	1	1	1	1	0	1	0	0	0	0	1	1	0	1	1	0	0	1	1	1	1	1	1	1	0	1	1	0	0	0	0	1	0	1	1	1	0	0	1	1	0	28
Naegleria gruberi	0	0	1	1	1	1	0	0	0	0	1	1	1	0	0	1	1	1	0	0	1	1	1	1	1	0	0	1	1	0	1	1	1	0	0	1	1	1	1	1	1	0	0	1	0	0	27
Schizosaccharomyces pombe	1	0	1	1	1	1	0	0	0	0	0	0	0	0	0	1	0	0	1	0	1	0	1	1	1	1	0	1	1	0	1	1	1	1	1	1	1	1	1	1	1	1	0	0	1	0	27
Oryza sativa	1	0	1	1	1	1	1	1	1	0	1	0	0	0	0	1	1	0	1	1	0	0	1	1	1	1	1	1	0	0	1	1	0	0	0	0	1	0	1	1	1	0	0	1	1	0	27
Agaricus bisporus	1	0	1	1	1	1	0	0	0	1	0	1	1	0	0	1	1	0	0	0	1	0	1	1	1	0	0	1	1	0	1	1	1	0	0	1	1	1	1	1	1	0	0	0	1	0	26
Saccharomyces cerevisiae	1	1	1	1	1	1	0	0	0	1	0	0	0	0	1	1	0	0	1	1	1	0	0	0	0	1	0	1	1	0	1	1	1	1	1	1	1	1	1	1	0	0	0	0	1	0	26
Polysphondylium pallidum	1	0	1	1	1	1	0	0	0	0	1	1	1	0	0	0	1	1	1	1	1	1	1	1	1	0	0	1	0	0	1	1	1	0	0	1	1	0	0	0	0	0	0	1	0	0	24
Tetrahymena thermophila	0	0	1	1	1	1	1	1	1	0	1	0	0	0	0	1	0	0	0	1	0	0	1	1	1	0	0	1	1	0	1	1	0	0	0	0	1	1	1	1	0	1	0	0	1	0	23
Ostreococcus tauri	1	0	1	1	1	1	1	1	1	0	1	0	0	0	0	0	1	0	0	1	0	0	1	1	1	0	0	1	1	0	1	1	0	0	0	0	1	0	0	0	1	0	0	1	1	0	22
Toxoplasma gondii	0	0	1	1	1	1	0	0	0	0	1	0	0	0	0	1	0	0	0	0	0	0	1	1	1	1	0	1	0	0	1	0	0	0	0	0	1	1	1	1	1	1	0	0	0	0	18
Cryptosporidium parvum	0	0	1	1	1	1	1	0	0	1	1	0	0	1	0	0	0	0	0	0	0	0	0	0	0	1	0	1	0	0	1	1	0	0	0	0	1	0	1	1	0	0	0	0	0	0	15
			Table S3 Orthologous sequences distribution of SLC25 in 41 eukaryotic taxa of InParanoid database. Orthologous sequences of 7 members of SLC25 (blue shading) with 0 hits (gray shading) were obtained using reciprocal best hits BLAST in NCBI non-redundant database. The orthologous sequences in 6 other eukaryotic taxa were obtained using reciprocal best hits BLAST in NCBI non-redundant database.
